# Supplementary material for: A new species of the rare genus Priscomilitaris from the Seto Inland Sea, Japan (Crustacea, Amphipoda, Priscomilitaridae)
Source: Zookeys. 2016 Jul 25;(607):25–35. doi: 10.3897/zookeys.607.9379 (PMC4978024; doi:10.3897/zookeys.607.9379)
Supplement: XML Treatment for Priscomilitaridae [file zookeys.607.9379-treatment1.xml]

<!DOCTYPE tp:taxon-treatment
  PUBLIC "-//TaxonX//DTD Taxonomic Treatment Publishing DTD v0 20100105//EN" "tax-treatment-NSO.dtd">
<tp:taxon-treatment xmlns:tp="http://www.plazi.org/taxpub"><tp:treatment-meta><kwd-group><label>Taxon classification</label><kwd><named-content content-type="kingdom">Animalia</named-content></kwd><kwd><named-content content-type="order">Amphipoda</named-content></kwd><kwd><named-content content-type="family">Priscomilitaridae</named-content></kwd></kwd-group><mixed-citation publication-type="journal"><person-group><name><surname>Tomikawa</surname><given-names>Ko</given-names></name><name><surname>Tanaka</surname><given-names>Hayato</given-names></name><name><surname>Nakano</surname><given-names>Takafumi</given-names></name></person-group><article-title>A new species of the rare genus <italic><tp:taxon-name><tp:taxon-name-part taxon-name-part-type="genus">Priscomilitaris</tp:taxon-name-part></tp:taxon-name></italic> from the Seto Inland Sea, Japan (<tp:taxon-name><tp:taxon-name-part taxon-name-part-type="subphylum">Crustacea</tp:taxon-name-part></tp:taxon-name>, <tp:taxon-name><tp:taxon-name-part taxon-name-part-type="order">Amphipoda</tp:taxon-name-part></tp:taxon-name>, <tp:taxon-name><tp:taxon-name-part taxon-name-part-type="family">Priscomilitaridae</tp:taxon-name-part></tp:taxon-name>)</article-title><source>Zookeys</source><day>25</day><month>7</month><year>2016</year><volume>2016</volume><issue>607</issue><fpage>25</fpage><lpage>35</lpage><pub-id pub-id-type="doi">10.3897/zookeys.607.9379</pub-id></mixed-citation></tp:treatment-meta><tp:nomenclature><label>Family</label><tp:taxon-name>
            <tp:taxon-name-part taxon-name-part-type="family">Priscomilitaridae</tp:taxon-name-part>
          </tp:taxon-name><tp:taxon-authority>Hirayama, 1988</tp:taxon-authority></tp:nomenclature><tp:treatment-sec sec-type="remarks" id="SECID0EFNAC"><title>Remarks.</title><p>This family name was subsequently used as <tp:taxon-name><tp:taxon-name-part taxon-name-part-type="above-genus">Priscomilitariidae</tp:taxon-name-part></tp:taxon-name> by <xref ref-type="bibr" rid="B11">Myers and Lowry (2003)</xref>. The generic name of its type species, <italic><tp:taxon-name><tp:taxon-name-part taxon-name-part-type="genus">Priscomilitaris</tp:taxon-name-part></tp:taxon-name></italic>, ends in a Latin word, militaris (genitive militaris, stem militar-). Therefore, the stem of this family name should be Priscomilitar- according to the Art 29.3. of the Code (<xref ref-type="bibr" rid="B9">ICZN 1999</xref>). The original spelling by <xref ref-type="bibr" rid="B6">Hirayama (1988)</xref> is thus obviously correct. Because <xref ref-type="bibr" rid="B11">Myers and Lowry (2003)</xref> did not provide a statement for any demonstrably intentional change of the spelling <tp:taxon-name><tp:taxon-name-part taxon-name-part-type="family">Priscomilitaridae</tp:taxon-name-part></tp:taxon-name>, the spelling <tp:taxon-name><tp:taxon-name-part taxon-name-part-type="above-genus">Priscomilitariidae</tp:taxon-name-part></tp:taxon-name> is an incorrect subsequent spelling according to the Art 33.3. of the Code. This incorrect spelling is used in the influential web sources, e.g. WoRMS (<xref ref-type="bibr" rid="B7">Horton and Lowry 2015</xref>). The incorrect spelling of <tp:taxon-name><tp:taxon-name-part taxon-name-part-type="family">Priscomilitaridae</tp:taxon-name-part></tp:taxon-name> on those web registries should be emended to avoid additional erroneous citations of the spelling of this family name.</p><!--PageBreak--></tp:treatment-sec><ref-list><ref id="B11"><mixed-citation xmlns:xlink="http://www.w3.org/1999/xlink" xlink:type="simple">
          <person-group><name name-style="western"><surname>Myers</surname><given-names>AA</given-names></name><name name-style="western"><surname>Lowry</surname><given-names>JK</given-names></name></person-group> (<year>2003</year>) <article-title>A phylogeny and a new classification of the <tp:taxon-name><tp:taxon-name-part taxon-name-part-type="suborder">Corophiidea</tp:taxon-name-part></tp:taxon-name> Leach, 1814 (<tp:taxon-name><tp:taxon-name-part taxon-name-part-type="order">Amphipoda</tp:taxon-name-part></tp:taxon-name>).</article-title> <source>Journal of Crustacean Biology</source> <volume>23</volume>: <fpage>443</fpage>–<lpage>485</lpage>. doi: <ext-link xlink:type="simple" ext-link-type="doi" xlink:href="10.1651/0278-0372(2003)023[0443:APAANC]2.0.CO;2">10.1651/0278-0372(2003)023[0443:APAANC]2.0.CO;2</ext-link></mixed-citation></ref><ref id="B9"><mixed-citation xmlns:xlink="http://www.w3.org/1999/xlink" xlink:type="simple">
          <institution xlink:type="simple">International Commission on Zoological Nomenclature</institution> (<year>1999</year>) <source>International Code of Zoological Nomenclature</source>. <edition>Fourth Edition</edition>. <publisher-name>The International Trust for Zoological Nomenclature</publisher-name>, <publisher-loc>London</publisher-loc>.</mixed-citation></ref><ref id="B6"><mixed-citation xmlns:xlink="http://www.w3.org/1999/xlink" xlink:type="simple">
          <person-group><name name-style="western"><surname>Hirayama</surname><given-names>A</given-names></name></person-group> (<year>1988</year>) <article-title>Taxonomic studies on the shallow water gammaridean <tp:taxon-name><tp:taxon-name-part taxon-name-part-type="order">Amphipoda</tp:taxon-name-part></tp:taxon-name> of west Kyushu, Japan. VIII. <tp:taxon-name><tp:taxon-name-part taxon-name-part-type="family">Pleustidae</tp:taxon-name-part></tp:taxon-name>, <tp:taxon-name><tp:taxon-name-part taxon-name-part-type="family">Podoceridae</tp:taxon-name-part></tp:taxon-name>, <tp:taxon-name><tp:taxon-name-part taxon-name-part-type="family">Priscomilitaridae</tp:taxon-name-part></tp:taxon-name>, <tp:taxon-name><tp:taxon-name-part taxon-name-part-type="family">Stenothoidae</tp:taxon-name-part></tp:taxon-name>, <tp:taxon-name><tp:taxon-name-part taxon-name-part-type="family">Synopiidae</tp:taxon-name-part></tp:taxon-name>, and <tp:taxon-name><tp:taxon-name-part taxon-name-part-type="family">Urothoidae</tp:taxon-name-part></tp:taxon-name>.</article-title> <source>Publications of the Seto Marine Biological Laboratory</source> <volume>33</volume>: <fpage>39</fpage>–<lpage>77</lpage>.</mixed-citation></ref><ref id="B7"><mixed-citation xmlns:xlink="http://www.w3.org/1999/xlink" xlink:type="simple">
          <person-group><name name-style="western"><surname>Horton</surname><given-names>T</given-names></name><name name-style="western"><surname>Lowry</surname><given-names>JK</given-names></name></person-group> (<year>2015</year>) <chapter-title><tp:taxon-name><tp:taxon-name-part taxon-name-part-type="above-genus">Priscomilitariidae</tp:taxon-name-part></tp:taxon-name> Hirayama, 1988.</chapter-title> In: <person-group><name name-style="western"><surname>Horton</surname><given-names>T</given-names></name><name name-style="western"><surname>Lowry</surname><given-names>JK</given-names></name><name name-style="western"><surname>De Broyer</surname><given-names>C</given-names></name><name name-style="western"><surname>Bellan-Santini</surname><given-names>D</given-names></name><name name-style="western"><surname>Coleman</surname><given-names>CO</given-names></name><name name-style="western"><surname>Daneliya</surname><given-names>M</given-names></name><name name-style="western"><surname>Dauvin</surname><given-names>J-C</given-names></name><name name-style="western"><surname>Fišer</surname><given-names>C</given-names></name><name name-style="western"><surname>Gasca</surname><given-names>R</given-names></name><name name-style="western"><surname>Grabowski</surname><given-names>M</given-names></name><name name-style="western"><surname>Guerra-García</surname><given-names>JM</given-names></name><name name-style="western"><surname>Hendrycks</surname><given-names>E</given-names></name><name name-style="western"><surname>Holsinger</surname><given-names>J</given-names></name><name name-style="western"><surname>Hughes</surname><given-names>L</given-names></name><name name-style="western"><surname>Jazdzewski</surname><given-names>K</given-names></name><name name-style="western"><surname>Just</surname><given-names>J</given-names></name><name name-style="western"><surname>Kamaltynov</surname><given-names>RM</given-names></name><name name-style="western"><surname>Kim</surname><given-names>Y-H</given-names></name><name name-style="western"><surname>King</surname><given-names>R</given-names></name><name name-style="western"><surname>Krapp-Schickel</surname><given-names>T</given-names></name><name name-style="western"><surname>LeCroy</surname><given-names>S</given-names></name><name name-style="western"><surname>Lörz</surname><given-names>A-N</given-names></name><name name-style="western"><surname>Senna</surname><given-names>AR</given-names></name><name name-style="western"><surname>Serejo</surname><given-names>C</given-names></name><name name-style="western"><surname>Sket</surname><given-names>B</given-names></name><name name-style="western"><surname>Tandberg</surname><given-names>AH</given-names></name><name name-style="western"><surname>Thomas</surname><given-names>J</given-names></name><name name-style="western"><surname>Thurston</surname><given-names>M</given-names></name><name name-style="western"><surname>Vader</surname><given-names>W</given-names></name><name name-style="western"><surname>Väinölä</surname><given-names>R</given-names></name><name name-style="western"><surname>Vonk</surname><given-names>R</given-names></name><name name-style="western"><surname>White</surname><given-names>K</given-names></name><name name-style="western"><surname>Zeidler</surname><given-names>W</given-names></name></person-group> (<role>Eds</role>) <source>World <tp:taxon-name><tp:taxon-name-part taxon-name-part-type="order">Amphipoda</tp:taxon-name-part></tp:taxon-name> Database: accessed through World Register of Marine Species</source>. <ext-link xlink:type="simple" ext-link-type="uri" xlink:href="http://www.marinespecies.org/aphia.php?p=taxdetails&amp;id=550580">http://www.marinespecies.org/aphia.php?p=taxdetails&amp;id=550580</ext-link></mixed-citation></ref></ref-list></tp:taxon-treatment>
