# Supplementary material for: A new species of the rare genus Priscomilitaris from the Seto Inland Sea, Japan (Crustacea, Amphipoda, Priscomilitaridae)
Source: Zookeys. 2016 Jul 25;(607):25–35. doi: 10.3897/zookeys.607.9379 (PMC4978024; doi:10.3897/zookeys.607.9379)
Supplement: XML Treatment for Priscomilitaris heike [file zookeys.607.9379-treatment2.xml]

<!DOCTYPE tp:taxon-treatment
  PUBLIC "-//TaxonX//DTD Taxonomic Treatment Publishing DTD v0 20100105//EN" "tax-treatment-NSO.dtd">
<tp:taxon-treatment xmlns:tp="http://www.plazi.org/taxpub"><tp:treatment-meta><kwd-group><label>Taxon classification</label><kwd><named-content content-type="kingdom">Animalia</named-content></kwd><kwd><named-content content-type="order">Amphipoda</named-content></kwd><kwd><named-content content-type="family">Priscomilitaridae</named-content></kwd></kwd-group><mixed-citation publication-type="journal"><person-group><name><surname>Tomikawa</surname><given-names>Ko</given-names></name><name><surname>Tanaka</surname><given-names>Hayato</given-names></name><name><surname>Nakano</surname><given-names>Takafumi</given-names></name></person-group><article-title>A new species of the rare genus <italic><tp:taxon-name><tp:taxon-name-part taxon-name-part-type="genus">Priscomilitaris</tp:taxon-name-part></tp:taxon-name></italic> from the Seto Inland Sea, Japan (<tp:taxon-name><tp:taxon-name-part taxon-name-part-type="subphylum">Crustacea</tp:taxon-name-part></tp:taxon-name>, <tp:taxon-name><tp:taxon-name-part taxon-name-part-type="order">Amphipoda</tp:taxon-name-part></tp:taxon-name>, <tp:taxon-name><tp:taxon-name-part taxon-name-part-type="family">Priscomilitaridae</tp:taxon-name-part></tp:taxon-name>)</article-title><source>Zookeys</source><day>25</day><month>7</month><year>2016</year><volume>2016</volume><issue>607</issue><fpage>25</fpage><lpage>35</lpage><pub-id pub-id-type="doi">10.3897/zookeys.607.9379</pub-id></mixed-citation></tp:treatment-meta><tp:nomenclature><tp:taxon-name>
              <tp:taxon-name-part taxon-name-part-type="genus">Priscomilitaris</tp:taxon-name-part>
              <tp:taxon-name-part taxon-name-part-type="species">heike</tp:taxon-name-part>
              <object-id xmlns:xlink="http://www.w3.org/1999/xlink" content-type="zoobank" xlink:type="simple">http://zoobank.org/4F6D58AC-1993-40C0-B0C2-B2CBADE15140</object-id>
              <object-id xmlns:xlink="http://www.w3.org/1999/xlink" content-type="vernacular-name" xlink:type="simple">New Japanese name: Heike-yokoebi</object-id>
            </tp:taxon-name><tp:taxon-status xmlns:xlink="http://www.w3.org/1999/xlink" xlink:type="simple">sp. n.</tp:taxon-status><xref ref-type="fig" rid="F2">Figures 2</xref><xref ref-type="fig" rid="F3">, 3</xref><xref ref-type="fig" rid="F4">, 4</xref><xref ref-type="fig" rid="F5">, 5</xref></tp:nomenclature><tp:treatment-sec sec-type="Holotype" id="SECID0EABAE"><title>Holotype.</title><p>Male (2.3 mm), <named-content xmlns:xlink="http://www.w3.org/1999/xlink" content-type="dwc:institutional_code" xlink:type="simple">NSMT</named-content>-Cr 24368, east of Abashima Island (<named-content xmlns:xlink="http://www.w3.org/1999/xlink" content-type="dwc:verbatimCoordinates" xlink:type="simple"><named-content content-type="geo-json" specific-use="{&#34;type&#34;:&#34;Point&#34;,&#34;coordinates&#34;:[132.942194,34.325167]}" id="NCID0ERBAE" xlink:type="simple">34°19'30.6"N, 132°56'31.9"E</named-content></named-content>; 14 m deep), Takehara, Hiroshima, Japan, 15 February 2016, collected by H. Tanaka.</p></tp:treatment-sec><tp:treatment-sec sec-type="description" id="SECID0EWBAE"><title>Description.</title><p>Head (Fig. <xref ref-type="fig" rid="F2">2</xref>): slightly shorter than pereonites 1 and 2 combined; rostrum short, acute; eyes absent; lateral cephalic lobe acute, ventral margin with 2 minute setae; antennal sinus rounded. Pereon (Fig. <xref ref-type="fig" rid="F2">2</xref>): pereonite 1 short, 0.6 times as long as pereonite 2; pereonite 5 with strong sternal tooth extending anteroventrally (Fig. <xref ref-type="fig" rid="F3">3J</xref>). Pleon (Fig. <xref ref-type="fig" rid="F2">2</xref>): dorsal surfaces of pleonites 1–3 smooth, with pair of minute setae; epimeral plates 1–3 rounded, each with minute seta on ventral submargin. Urosomites 1–3 (Figs <xref ref-type="fig" rid="F2">2</xref>, <xref ref-type="fig" rid="F3">3K–M</xref>): dorsal surfaces with pair of minute setae.</p><fig id="F2" position="float" orientation="portrait"><label>Figure 2.</label><caption><p>
          <italic><tp:taxon-name><tp:taxon-name-part taxon-name-part-type="genus">Priscomilitaris</tp:taxon-name-part> <tp:taxon-name-part taxon-name-part-type="species">heike</tp:taxon-name-part></tp:taxon-name></italic> sp. n., holotype, male, 2.3 mm, <named-content xmlns:xlink="http://www.w3.org/1999/xlink" content-type="dwc:institutional_code" xlink:type="simple">NSMT</named-content>-Cr 24368, Abashima Island, Takehara, Hiroshima Prefecture, Japan. Habitus, lateral view.</p></caption><graphic xmlns:xlink="http://www.w3.org/1999/xlink" xlink:href="zookeys-607-025-g002.jpg" position="float" orientation="portrait" xlink:type="simple" id="oo_96933.jpg"/></fig><fig id="F3" position="float" orientation="portrait"><label>Figure 3.</label><caption><p>
          <italic><tp:taxon-name><tp:taxon-name-part taxon-name-part-type="genus">Priscomilitaris</tp:taxon-name-part> <tp:taxon-name-part taxon-name-part-type="species">heike</tp:taxon-name-part></tp:taxon-name></italic> sp. n., holotype, male, 2.3 mm, <named-content xmlns:xlink="http://www.w3.org/1999/xlink" content-type="dwc:institutional_code" xlink:type="simple">NSMT</named-content>-Cr 24368, Abashima Island, Takehara, Hiroshima Prefecture, Japan. <bold>A</bold> antenna 1, medial view <bold>B</bold> antenna 2, medial view <bold>C</bold> upper lip, anterior view <bold>D</bold> lower lip, ventral view <bold>E</bold> left mandible, medial view <bold>F</bold> incisor, lacinia mobilis, and accessory setal row of right mandible, lateral view <bold>G</bold> maxilla 1, anterior view <bold>H</bold> maxilla 2, anterior view <bold>I</bold> maxilliped, anterior view <bold>J</bold> sternal tooth on pereonite 5, right lateral view <bold>K–M</bold> urosomites 1–3, dorsal views.</p></caption><graphic xmlns:xlink="http://www.w3.org/1999/xlink" xlink:href="zookeys-607-025-g003.jpg" position="float" orientation="portrait" xlink:type="simple" id="oo_96934.jpg"/></fig><p>Antenna 1 (Fig. <xref ref-type="fig" rid="F3">3A</xref>): length 0.4 times as long as body; length ratio of peduncle articles 1–3 1.0 : 1.1 : 0.8; peduncle article 1 with 1 penicillate and 3 minute setae on anterior margin, and 2 pairs of setae and 2 single setae on posterior margin; peduncle article 2 with 2 setae on medial surface, and 3 pairs and 3 clusters of setae on posterior margin; peduncle article 3 medial and lateral surfaces each with a seta, and 3 pairs and 2 clusters of setae on posterior margin; primary flagellum 6-articulate with long aesthetascs, article 1 long, length 2.1 times as long as article 2, article 6 minute; accessory flagellum absent.</p><p>Antenna 2 (Fig. <xref ref-type="fig" rid="F3">3B</xref>): length 0.9 times as long as antenna 1; length ratio of peduncular articles 3–5 1.0 : 1.7 : 1.7; article 3 quadrate with 2 single setae and a pair of setae on posterior margin; article 4, anterior margin with 2 short setae and one long seta, posterior margin with 4 single setae and pair of setae; article 5 with 2 short setae on anterior margin, and 4 pairs and 2 clusters of setae on posterior margin; flagellum 5-articulate, article 1 long, length 2.5 times as long as article 2, article 5 minute; calceoli absent.</p><p>Upper lip (Fig. <xref ref-type="fig" rid="F3">3C</xref>): ventral margin concave, with minute setae. Lower lip (Fig. <xref ref-type="fig" rid="F3">3D</xref>): outer lobes broad, setulose, mandibular lobes narrow; inner lobes distinct. Mandible (Fig. <xref ref-type="fig" rid="F3">3E, F</xref>): left and right mandibles similar to each other; incisors 5-dentate, lacinia mobilis 4-dentate, accessory setal rows each with 4 blade setae, molar process triturative with a plumose seta; palp 3-articulate, length ratio of article 1–3 1.0 : 2.1 : 1.3, article 1 bare, article 2 with 4 ventral, 2 dorsal and 2 lateral setae, article 3 with 4 A-, 4 C-, 9 D-, and 2 Esetae. Maxilla 1 (Fig. <xref ref-type="fig" rid="F3">3G</xref>): inner plate small, subtriangular without setae; outer plate rectangular with 10 weakly serrate or unarmed robust setae; palp 2-articulate, exceeding outer plate, article 1 lacking setae, article 2 with 3 robust and 1 slender setae on apical margin, and 2 slender setae on apical submargin. Maxilla 2 (Fig. <xref ref-type="fig" rid="F3">3H</xref>): inner and outer plates with apical setae. Maxilliped (Fig. <xref ref-type="fig" rid="F3">3I</xref>): inner plate rectangular, not reaching half of palp article 1, with 2 robust setae on apical margin; outer plate weakly curved inward, exceeding half of palp article 2, with robust and <!--PageBreak-->slender setae; palp 4-articulate, ventral margin of article 2 with setae, medial and lateral surfaces of article 3 with setae, article 4 with long, slender robust setae.</p><p>Gnathopod 1 (Fig. <xref ref-type="fig" rid="F4">4A, B</xref>): smaller than gnathopod 2, coxa ovate, with or without ventral setae; posterior margin of basis with long setae; carpus not lobate, slightly longer than propodus, with weakly pectinate setae on posterior margin; propodus ovate, posterior margin serrate; dactylus long, smooth. Gnathopod 2 (Fig. <xref ref-type="fig" rid="F4">4C</xref>): coxa semicircular, covering coxa of gnathopod 1, with minute setae on ventral submargin; basis anteroproximally concave, posterior margin with a long seta; carpus not lobate, <!--PageBreak-->length 0.9 times as long as propodus; palmar margin of propodus shallowly concave, with acute protuberance; dactylus long, smooth, exceeding palmar margin.</p><fig id="F4" position="float" orientation="portrait"><label>Figure 4.</label><caption><p>
          <italic><tp:taxon-name><tp:taxon-name-part taxon-name-part-type="genus">Priscomilitaris</tp:taxon-name-part> <tp:taxon-name-part taxon-name-part-type="species">heike</tp:taxon-name-part></tp:taxon-name></italic> sp. n., holotype, male, 2.3 mm, <named-content xmlns:xlink="http://www.w3.org/1999/xlink" content-type="dwc:institutional_code" xlink:type="simple">NSMT</named-content>-Cr 24368, Abashima Island, Takehara, Hiroshima Prefecture, Japan. <bold>A</bold> right gnathopod 1, medial view <bold>B</bold> coxa of left gnathopod 1, lateral view <bold>C</bold> gnathopod 2, lateral view <bold>D</bold> pereopod 3, lateral view <bold>E</bold> pereopod 4, lateral view <bold>F</bold> pereopod 5, lateral view <bold>G</bold> distal part of propodus and dactylus of pereopod 5, lateral view <bold>H</bold> pereopod 6, lateral view <bold>I</bold> distal part of propodus and dactylus of pereopod 6, lateral view <bold>J</bold> pereopod 7, lateral view <bold>K</bold> distal part of propodus and dactylus of pereopod 7, lateral view.</p></caption><graphic xmlns:xlink="http://www.w3.org/1999/xlink" xlink:href="zookeys-607-025-g004.jpg" position="float" orientation="portrait" xlink:type="simple" id="oo_96935.jpg"/></fig><p>Pereopod 3 (Fig. <xref ref-type="fig" rid="F4">4D</xref>): coxa semioval with 2 minute setae on ventral margin; anterodistal margin of basis shallowly concave, posterior margin with long seta; length <!--PageBreak--><!--PageBreak-->ratio of merus, carpus, propodus and dactylus 1.0 : 0.8 : 0.9 : 0.6; dactylus smooth. Pereopod 4 (Fig. <xref ref-type="fig" rid="F4">4E</xref>): coxa semioval with 3 minute setae on ventral margin; basis lacking anterodistal concavity, posterior margin with 3 long setae; length ratio of merus, carpus, propodus and dactylus 1.0 : 0.8 : 0.9 : 0.6; dactylus smooth. Pereopod 5 (Fig. <xref ref-type="fig" rid="F4">4F, G</xref>): coxa bilobate, anterior lobe large with small seta on distal margin, posterior lobe with small seta on posterodistal corner; basis subrectangular, lacking posterodistal lobe; length ratio of merus, carpus, propodus and dactylus 1.0 : 1.0 : 1.0 : 0.4; propodus with long plumose seta on distal margin; dactylus with small accessory tooth. Pereopod 6 (Fig. <xref ref-type="fig" rid="F4">4H, I</xref>): coxa shallow, bilobate, posterior lobe with small seta on posterodistal corner; basis oval, lacking posterodistal lobe; length ratio of merus, carpus, propodus and dactylus 1.0 : 0.8 : 1.0 : 0.3; distal margin of merus oblique; propodus with long plumose seta on distal margin; dactylus with accessory tooth. Pereopod 7 (Fig. <xref ref-type="fig" rid="F4">4J, K</xref>): coxa oblong with seta on posterodistal corner; basis ovate, lacking posterodistal lobe; ischium rectangular, length 1.6 times as long as width; length ratio of merus, carpus, propodus and dactylus 1.0 : 0.5 : 0.7 : 0.5; propodus with long plumose seta on distal margin; dactylus smooth.</p><!--PageBreak--><p>Coxal gills (Fig. <xref ref-type="fig" rid="F2">2</xref>): present on gnathopod 2, pereopods 3–6.</p><p>Pleopods 1–3 (Fig. <xref ref-type="fig" rid="F5">5A, B</xref>) each with paired retinacula (Fig. <xref ref-type="fig" rid="F5">5B</xref>) on inner distal margin of peduncle, bifid plumose setae (clothes-pin setae) on inner basal margin of inner ramus absent; inner and outer rami of pleopods 1–3 consisting of 5 and 6 articles, respectively.</p><fig id="F5" position="float" orientation="portrait"><label>Figure 5.</label><caption><p>
          <italic><tp:taxon-name><tp:taxon-name-part taxon-name-part-type="genus">Priscomilitaris</tp:taxon-name-part> <tp:taxon-name-part taxon-name-part-type="species">heike</tp:taxon-name-part></tp:taxon-name></italic> sp. n., holotype, male, 2.3 mm, <named-content xmlns:xlink="http://www.w3.org/1999/xlink" content-type="dwc:institutional_code" xlink:type="simple">NSMT</named-content>-Cr 24368, Abashima Island, Takehara, Hiroshima Prefecture, Japan. <bold>A</bold> pleopod 2, posterior view, some setae on rami omitted <bold>B</bold> retinacula on peduncle of pleopod 2, posterior view <bold>C–E</bold> uropods 1–3, dorsal views <bold>F</bold> telson, dorsal view.</p></caption><graphic xmlns:xlink="http://www.w3.org/1999/xlink" xlink:href="zookeys-607-025-g005.jpg" position="float" orientation="portrait" xlink:type="simple" id="oo_96936.jpg"/></fig><p>Uropod 1 (Fig. <xref ref-type="fig" rid="F5">5C</xref>): extending beyond uropod 2; peduncle long, length 1.6 times as long as inner ramus, dorsolateral margin with robust seta and numerus minute setae; inner ramus length 1.1 times as long as outer ramus, inner and outer margins with minute robust setae, apical part with robust seta; inner margin of outer ramus with minute robust setae, outer submargin with seta, apical part with robust seta. Uropod 2 (Fig. <xref ref-type="fig" rid="F5">5D</xref>): extending beyond uropod 3; peduncle almost as long as inner ramus, distal part of dorsolateral margin with minute robust setae; inner ramus slightly longer than outer ramus, inner distal and outer margins with minute robust setae; outer ramus with minute robust setae on outer and inner distal margins. Uropod 3 (Fig. <xref ref-type="fig" rid="F5">5E</xref>): extending beyond telson, uniramous; peduncle short, with facial seta and minute robust setae along with distal margin; ramus long, length 2.4 times as long as peduncle, 1-articulate with terminal robust seta. Telson (Fig. <xref ref-type="fig" rid="F5">5F</xref>): entire, fleshy, length 0.6 times width, with 2 clusters of 6 setae on distal submargin. Female unknown.</p></tp:treatment-sec><tp:treatment-sec sec-type="Sequences" id="SECID0EULAE"><title>Sequences.</title><p>Three nucleotide sequences of the holotype, <named-content xmlns:xlink="http://www.w3.org/1999/xlink" content-type="dwc:institutional_code" xlink:type="simple">NSMT</named-content>-Cr 24368, were determined: 28S, LC155260 (1274 bp); H3, LC155261 (328 bp); and <abbrev xmlns:xlink="http://www.w3.org/1999/xlink" xlink:title="cytochrome c oxidase subunit I" id="ABBRID0ECMAE" xlink:type="simple">COI</abbrev>, LC155259 (658 bp).</p></tp:treatment-sec><tp:treatment-sec sec-type="distribution" id="SECID0EJMAE"><title>Distribution.</title><p>This species is known only from the type locality.</p></tp:treatment-sec><tp:treatment-sec sec-type="etymology" id="SECID0EOMAE"><title>Etymology.</title><p>After ‘Heike’ (literally ‘House of Taira’) that controlled the Seto Inland Sea, the Chugoku region, the Shikoku region as well as the Kyushu region during the Heian Period. The specific name is a Japanese word, not a Latin or Latinized one.</p></tp:treatment-sec><tp:treatment-sec sec-type="remarks" id="SECID0ETMAE"><title>Remarks.</title><p>
              <italic><tp:taxon-name><tp:taxon-name-part taxon-name-part-type="genus">Priscomilitaris</tp:taxon-name-part> <tp:taxon-name-part taxon-name-part-type="species">heike</tp:taxon-name-part></tp:taxon-name></italic> sp. n. is distinguished from <italic><tp:taxon-name><tp:taxon-name-part taxon-name-part-type="genus">Priscomilitaris</tp:taxon-name-part> <tp:taxon-name-part taxon-name-part-type="species">tenuis</tp:taxon-name-part></tp:taxon-name></italic> by the following features (features of <italic><tp:taxon-name><tp:taxon-name-part taxon-name-part-type="genus">Priscomilitaris</tp:taxon-name-part> <tp:taxon-name-part taxon-name-part-type="species">tenuis</tp:taxon-name-part></tp:taxon-name></italic> in parentheses): antennal sinus deep (shallow), flagellar article 1 of antenna 1 length 2.1 (1.3) times as long as article 2, flagellar article 1 of antenna 2 length 2.5 (1.0) times as long as article 2, mandibular palp article 2 longer than article 3 (subequal), outer plate of maxilla 1 with 10 (12) robust setae, epimeral plates rounded (quadrate). This new species differs from <italic><tp:taxon-name><tp:taxon-name-part taxon-name-part-type="genus">Paraphotis</tp:taxon-name-part> <tp:taxon-name-part taxon-name-part-type="species">sinensis</tp:taxon-name-part></tp:taxon-name></italic> in the following features (features of <italic><tp:taxon-name><tp:taxon-name-part taxon-name-part-type="genus">Paraphotis</tp:taxon-name-part> <tp:taxon-name-part taxon-name-part-type="species">sinensis</tp:taxon-name-part></tp:taxon-name></italic> in parentheses): antennal sinus deep (shallow), sternal tooth present on pereonite 5 (pereonite 4), flagellar article 1 of antenna 1 length 2.1 (1.4) times as long as article 2, flagellar article 1 of antenna 2 length 2.5 (1.4) times as long as article 2, outer plate of maxilla 1 with 10 (9) robust setae, palmar margin of propodus of gnathopod 2 with protuberance (absent).</p></tp:treatment-sec></tp:taxon-treatment>
